# Supplementary material for: Chang’e-6 farside anorthosites indicate hemispherically comparable magma ocean solidification
Source: Nat Commun. 2026 May 15;17:6467. doi: 10.1038/s41467-026-73258-y (PMC13376548; doi:10.1038/s41467-026-73258-y)
Supplement: Supplementary file 3 — Source Data [file 41467_2026_73258_MOESM3_ESM.xlsx]

## Sheet: Fig. 2a
Sample	Pl_An	LCP_Mg#	Ol_Mg#	Pig_Mg#
CE-6 FANs
007GP01	97.41	53.99
410GP01	96.61	58.86
410GP01	96.61		53.89
565GP01	97.2763	59.5259
565GP01	97.0646		60.3862
EGP11-30	96.29	51.8
EGP13-08	97.26	73.32
EGP13-10	96.85	65.77
EGP13-63	96.84	54.53
nearside FANs
15362	96.7	58.1
15363	96.3	62.3	50.2
15415	96.6	59
15418	96.5	65	55
15437	96.4	72.6	66.7
60015	96.6	63
60025	96.2	69.6	64.3
60055	96.8	62.4
60056	96.8	67.2	63.6
60135	96.8	65.9
60515	95.8	53
62236	96.9	65.3	60.2
62237	96.8	68.5	60.5
62255	95.3	51	60
62275	97.2	62	60
65315	97.4	65
65325	96.5	63.8
65326	96.7	57.8
65327	96.9	66.9
65789	96.4	58.1	61.3
67215	96.4	60	55
67525	97.6	47.7
67635	94.9	65.6
67636	95	68.7	60.8
67637	94.3	62.1	59.2
10056,52	95.7	63	67.7
14161,7033	97	54
14161,7236	97	62
14161,7237	97	68
14306,71/72	97.3	67	70.5
14312,55	94.6		68.9	62.8
15007,296	97	71.3
15007,299	96.6	68.5
15223,50	98	71.5	64
15223,51	96.5	60
15243,17	96.5	72	65
15295,41	95.8	43.8
15303,103	97	73	68
15303,104	97		49	65
15303,53	94.6	66.5	57.5	68
15314,125	97	74	69
15459,238	96.5	68	60
15459,274	97	67
60215,30	96.3	64.5
60639,19	96.4	65.7
61015,112	96	55	40
61015,129	96	55	40
61016,156	96	61	63
64435,210A	97.5	57.3
64435,239	97	75.6	71.5
65757,3	96.2	62
65767,3	96.4	63.8
66035,18	96.6	57
67015,275	96		64	68.5
67015,352	95	67	72
67035,26	97.3	64
67455,30	96.8		49.9
67455,31	96			47
67455,32	95.4	52.2	51.4
67539,7	95.9	52.8
67915,121	97		55
67915,26	97		55
67975,23	96	70.4	67
72275,350	96.1			43
72704,15	96.3	62
74114,5	94.1	57	47.6
76224,5	96.5		74
77539,15	95.8		72	71
78424,8	94		63
78504,21	95.8		67	70.5
nearside dunite
72415,11/12	93.9983			92.441
72415/72417	93.9983			91.9916
nearside gabbronorite
12013	87.8599			63.1907
14304,114"h"	88.5		68.1
14311,220	85		60
61224,6	83		67
67667	91		71
nearside norite
12013	93.0718			65.9147
14318,146	87	73
14318,146	87		71
14318,150	83	78
14318,150	83		74
15360,11	93	78
15361	94	84
15445,17	95	82
15445,228	93	83
67955,22	93.7843			79.4721
67955,22	93.0522		80.1677
67955,48	94.6234			83.0217
72255,42	93	75
77035,130	93	79
77075/77215	91	71
78235/78255	93	81
78527	93	80
78527	93		77
nearside spinel troctolite
12071,10	97		80
14304,109"q"	94		87
15295,101	93		91
15445,71"A"	92		92
15445H	96		92
65785,4	96		83
67435,77	97		92
72435	96		73
73263	96		90
76503	96		90
nearside troctolite
14172,11	94		87
14179,6	94		87
14303,194	95		88
14304,95"a"	94		87
14321,1020	95	89
14321,1020	95		86
14321,1024	95		80
15455,106	95	85
15455,106	95		83
60035,21	96	89
60035,21	96		88
73146	95	88
73146	95		86
73235,127	96	86
73235,127	96		83
76255,57	96	91
76255,57	96		89
76335	96	87
76335	96		87
76535	96		88
79215	93.3219			73.5616
nearside ultramafic
72415,8	94	87
72415,8	94		87
references:
Dixon et al., 1975, LPSCP
James et al., 1989, LPSCP
Borg et al., 1999, GCA
Sio et al., 2020, EPSL
www-curator.jsc.nasa.gov/lunar/lsc/index.cfm

## Sheet: Fig. 2b
Sample	LaN	CeN	PrN	NdN	SmN	EuN	GdN	TbN	DyN	HoN	ErN	TmN	YbN	LuN
CE-6 FANs
Recrystallised domain	13.9027	13.6001	11.9291	10.2954	6.30616	14.5863	4.78925	3.75603	3.15222	2.51072	2.0449	1.92697	1.83146	1.10981
007GP01	1.02332	1.01407	0.782973	0.669393	0.382573	12.9812	0.412743	0.252885	0.263367	0.191339	0.236539	0.201736	0.234426	0.164041
410GP01	2.47881	2.36247	2.17171	1.64985	1.17532	15.9224	0.774104	0.734496	0.511913	0.430905	0.380735	0.47029	0.394027	0.303044
565GP01	1.58192	1.54576	1.22934	1.09721	0.766062	14.04	0.480434	0.318618	0.312537	0.204104	0.193139	0.159518	0.186707	0.106558
EGP11-30	2.59232	2.71112	2.40295	1.68117	1.24174	13.6478	0.591591	0.513019	0.539253	0.441083	0.219999	0.291544	0.243126	0.12213
EGP13-08	2.50364	2.55467	2.05314	1.56759	0.955048	16.3714	0.766427	0.438642	0.3571	0.320365	0.332388	0.218403	0.275155	0.203292
EGP13-10	0.884577	0.889285	0.841246	0.527374	0.323308	15.2528	0.123039	0.166946	0.112164	0.0548746	0.0415197	0.0436385	0.0334374	0.0454677
nearside FANs
15415	0.532595	0.575265	0.47138	0.382405	0.482665	13.4643	0.300102	0.220386	0.214256	0.0719424	0.163625		0.110769	0.205761
15415	0.677461	0.590186		2.30769	2.02583	18.5357	0.350966		0.222497		0.201385		0.233846
15415	0.685982	0.825597		0.585765	0.441876	18.2143	0.289929		0.189534		0.100692		0.0553846
60015	0.72859	0.764257		0.484085	0.435078	19.1071	0.289929		0.193655		0.100692		0.104615
60016	0.634853	1.18866	0.43771	0.453139	0.387492	14.0714	0.203459	0.110193	0.0164813	0.0539568	0.0251731		0.123077
60025	1.58926	1.19363	0.931538	0.846596	0.863358	20	0.422177	0.247934	0.276061	0.233813	0.195091		0.203077
60025	1.16745	1.03448		3.18081	2.46771	25.1964	0.544252		0.243098		0.0881057		0.0369231
60025	1.02258	1.11074	0.998878	0.862069	0.639021	18.3929	0.473042	0.440771	0.226617	0.233813	0.157332		0.190769
60025	1.40605	1.35942	0.976431	0.950486	0.407886	18.75	0.361139	0.220386	0.160692	0.215827	0.113279		0.135385
60025	1.23562	1.38097		0.901857	0.686608	21.6071	0.422177		0.251339		0.163625		0.110769
60055	0.639114	0.613395	0.527497	0.442087	0.407886	15.1786	0.295015	0.247934	0.144211	0.143885	0.138452		0.16
60055	0.609288	0.666446		0.453139	0.401088	18.0357	0.203459		0.103008		0.094399		0.0553846
60215	0.805283	0.800729		0.574713	0.584636	21.0714	0.335707		0.193655		0.113279		0.0984615
60275	1.04815	1.0693	0.909091	0.793546	0.639021	17.5179	0.386572	0.137741	0.300783	0.0719424	0.125865		0.135385	0.0411523
61016	0.694504	0.752653		0.499558	0.360299	18.0357	0.228891		0.148331		0.106986		0.0923077
61135	0.830848	0.769231	0.650954	0.641026	0.632223	16.0536	0.554425	0.743802	0.758138	0.467626	0.503461		0.72	0.493827
61175	0.941628	0.933355	0.864198	0.61229	0.944935	16.9464	0.564598	0.440771	0.428513	0.503597	0.283197		0.356923	0.0823045
61295	0.468683	0.35809	0.3367	0.274094	1.52277	13	0.264496	0.0826446	0.0782859	0.0899281	0.0755192		0.00615385	0.0823045
62236	0.877716	0.73939	0.561167	0.587975	0.414684	12.8036	0.320448	0.192837	0.144211	0.107914	0.163625		0.147692	0.0823045
62255	1.27823	1.25995	0.998878	0.729443	0.469069	17.6786	0.356053	0.30303	0.218377	0.233813	0.119572		0.129231
62255	1.31657	1.37102		0.937224	0.795377	21.7857	0.442523		0.251339		0.157332		0.141538
62275	0.856412	0.790782	0.482604	0.488506	0.530252	12.4821	0.289929	0.192837	0.164813	0.0899281	0.119572		0.147692	0.164609
64425	0.630592	0.744363		0.473033	0.39429	18.0357	0.208545		0.111248		0.106986		0.0861538
64435	0.596506	0.580239	0.47138	0.331565	0.210741	14.2857	0.208545	0.165289	0.0947672	0.0899281	0.0818125		0.0923077
64435	0.596506	0.530504	0.43771	0.353669	0.333107	13.5714	0.193286	0.358127	0.123609	0.0719424	0.0503461		0.08
64435	2.17299	2.27122	2.24467	1.59151	0.951734	16.9643	0.712106	0.606061	0.39967	0.359712	0.283197		0.233846
64435	3.02514	2.73541	2.3569	1.61362	0.883753	18.0357	0.610376	0.661157	0.251339	0.341727	0.157332		0.252308
64435	0.494248	0.595159		0.347038	0.319511	14.1964	0.198372		0.12773		0.0818125		0.0738462
65035	0.690243	0.671419		0.448718	0.360299	21.25	0.203459		0.115369		0.0629327		0.0430769
65315	0.553899	0.513926	0.381594	0.353669	0.278722	11.7857	0.218718	0.220386	0.119489	0.125899	0.0692259		0.116923
65315	0.524073	0.566976		0.353669	0.244731	16.6964	0.193286		0.148331		0.0440529		0.0492308
65325	0.536856	0.499005	0.415264	0.380195	0.258328	13.6964	0.239064	0.137741	0.103008	0.143885	0.0692259		0.0861538	0.123457
66035	0.472944	0.445955	0.381594	0.282935	0.475867	13.6964	0.0457782	0.0826446	0.0370828	0.107914	0.0692259		0.110769
67215	5.8628	5.02155	3.56902	2.76083	1.34602	18.4286	0.696846	0.495868	0.416152	0.305755	0.276904		0.283077	0.123457
67215	1.54239	3.71187		3.30239	2.72604	19.25	1.04781		0.53152		0.421649		0.935385	0.493827
67215	7.11547	5.85212	3.7037	2.85146	1.35962	20	0.8647	0.46832	0.341986	0.467626	0.371303		0.486154
67215	8.4363	6.34947	4.60157	3.53669	2.37933	18.0357	1.27162	0.77135	0.906469	0.827338	0.818125		0.8
67215	10.8223	8.75332	6.17284	4.39876	2.37933	21.4286	1.27162	1.01928	0.782859	0.683453	0.541221		0.504615
67215	8.13805	6.8634	5.94837	3.60301	2.10741	17.8571	1.37335	0.853994	0.700453	0.863309	0.509755		0.676923
67215	7.2859	6.36605	4.82604	3.49248	2.31135	17.8571	1.27162	0.909091	0.741656	0.73741	0.516048		0.738462
67525	1.42735	1.65451		1.10964	0.645819	17.8571	0.391658		0.276061		0.163625		0.16
67535	0.801023	0.842175		0.629973	0.618627	17.6429	0.376399		0.230738		0.201385		0.166154
67536	1.9216	1.87334		1.31963	0.788579	20	0.391658		0.201895		0.125865		0.190769
67635	1.49979	1.40086	1.11111	0.839965	0.666213	21.6429	0.228891	0.247934	0.181294	0.125899	0.151038		0.123077
67635	1.91734	1.74072	1.45903	1.12732	0.67981	23.75	0.442523	0.385675	0.309023	0.305755	0.213971		0.258462
67636	1.40179	1.27984	0.953984	0.873121	0.639021	22.125	0.366226	0.275482	0.148331	0.161871	0.106986		0.0984615	0.0411523
68515	0.558159	0.57195		0.313882	0.333107	17.8571	0.213632		0.13597		0.113279		0.0676923
69955	0.72859	0.714523		0.484085	0.333107	20	0.183113		0.0988875		0.0440529		0.0492308
nearside Mg-suite
14161,7080	41.0311	36.8037		15.6278	8.2257	59.6429			2.69468		2.00755		0.886154
14305,301	14.444	16.628		8.22281	5.91434	58.9286	2.95015		1.23609				0.369231
14305,320	19.1734	20.6565		14.7657	12.3725	22.5	6.10376		2.34858				1.29231
14305,320	16.4891	16.9761		12.7763	8.15772	17.8571	4.57782		2.43098				1.16923
14305,394	34.7252	31.0345		19.8276	14.8878	58.0357	7.93489		3.83189				1.96923
14305,394	30.7201	30.5869		19.2971	14.14	55.5357	6.66328		2.26617				1.23077
14305,394	34.2565	32.7752		19.8055	15.0238	59.8214	7.6297		3.21384				1.53846
14305,394	27.6523	27.4204		17.794	11.7607	78.5714	5.59512		1.89534				1.23077
14318,149	45.164	39.622		16.8435	11.2169	81.4286			5.52122		5.94714		4.83077
14318,152	51.1291	43.7666		20.2476	11.6247	78.5714			3.39514		3.07111		2.69538
14318,177	30.8905	27.0889		18.8329	10.673	105.536	6.0529		3.34569				1.47692
14318,177	29.6549	25.0332		19.6286	14.8878	127.321	10.1729		7.45777				6.09231
14318,177	27.2689	24.4529		18.435	13.2971	116.286	7.7823		4.57355				2.27692
14321,1235	36.1738	32.7338		18.2582	16.5874	102.857	7.52798		2.14256				1.35385
14321,1235	28.7601	22.248		18.1256	8.97349	48.3929	4.18616		1.3597				1.41538
14321,1241	34.4269	27.9675		13.4836	7.74983	49.2857	3.61139		1.15369				0.756923
14321,1241	43.5023	32.384		14.9646	7.00204	42.5	3.40793		1.23609				0.892308
14321,1241	36.6425	28.9622		12.8957	11.4888	40.3571	4.88301		0.988875				0.984615
14321,1273	32.0409	25.2984		15.1857	12.1686	253.393	5.84944		2.10136				1.29231
14321,1273	46.1014	37.815		17.0424	14.5479	50.7143	8.03662		4.21508				1.23077
14321,1273	33.7026	26.2434		12.3784	12.3725	77.1429	6.45982		2.92542				1.10769
14321,1273	36.9408	28.498		10.5438	14.9558	56.0714	7.37538		2.88422				0.756923
15565,57	20.9629	19.2308		12.0911	7.61387	64.6429			1.97363		1.51038		1.41538
15689,7	25.5219	23.7069		13.9478	10.4011	52.5			2.88834		2.12083		1.77231
73255,9080	22.6246	22.878		11.0522	7.40993	44.4643			1.61516		1.03839		0.486154
76034,15	15.0405	16.0312		9.54907	8.02175	24.1071			3.04903		1.59849		1.96308
76255,97	12.6545	11.6214		6.94076	4.9966	57.1429			1.44623		1.18943		0.793846
77035,69	20.4942	20.8886		11.2732	7.81781	24.4643			2.08076		1.2146		1.12
77215,203	11.8875	12.4337		7.27233	5.93474	33.2143			2.20437		1.6866		1.37231
78234,7	16.8726	17.5729		9.61538	6.33583	26.6071			1.89534		1.12649		0.830769
78235,39	17.5543	15.7659		8.26702	5.60843	28.75			1.56572		1.04468		0.756923
references：
Floss et al., 1998, GCA
Papike et al., 1996, GCA
Papike et al., 1997, GCA
Pernet-Fisher et al.,2019, GCA
Shervais & McGee, 1998, GCA

## Sheet: Fig. 3
Sample	Method	Age (Ma)	Error	References
CE-6 FANs
565GP01-002_Zrn1@1	Pb-Pb	4383.59	10.8193
565GP01-002_Zrn2@2	Pb-Pb	4410.44	7.97661
565GP01-002_Zrn3@1	Pb-Pb	4385.83	7.29762
565GP01-002_Zrn3@2	Pb-Pb	4399.55	6.38581
565GP01-002_Zrn3@3	Pb-Pb	4392.46	7.43816
565GP01-002_Zrn3@4	Pb-Pb	4377.94	6.97716
565GP01-002_Zrn3@5	Pb-Pb	4359.4	6.29244
565GP01-002_Zrn3@6	Pb-Pb	4359.9	7.42487
565GP01-002_Zrn3@7	Pb-Pb	4353.63	6.8944
565GP01-002_Zrn3@8	Pb-Pb	4382.25	8.368
565GP01-002_Zrn3@9	Pb-Pb	4359.75	8.52764
ferroan anorthosite
67075	Sm-Nd	4470	70	Nyquist et al., 2010, LPSCP
60025	Pb-Pb	4360	3	Borg et al., 2011, Nature
60016	Sm-Nd	4302	12	Marks et al., 2019, JGR
62236	Sm-Nd	4290	60	Borg et al., 1999, GCA
ferroan noritic anorthosite
67215	Sm-Nd	4400	110	Norman et al., 2003, MPS
noritic anorthosite
67016	Sm-Nd	4560	70	Alibert et al., 1994, GCA
urKREEP	Lu-Hf model age	4429	76	Daufas et al., 2025, PNAS
urKREEP	Sm-Nd & Lu-Hf model age	4345	26	Borg et al., 2023, AREPS
mafic cumulates	Sm-Nd model age	4336	8	Borg et al., 2023, AREPS

## Sheet: Extended Data Fig. 2
Sample	Ol_modal	Pl_modal	Px_modal	Total
CE-6 FANs
007GP01	0.246097	90.5567	9.19717	100
410GP01	0.895757	90.8435	8.26075	100
565GP01	0.840336	96.3786	2.78111	100
EGP11-30	0	97.4737	2.52628	100
EGP13-08	0	96.7191	3.28086	100
EGP13-10	0	96.4755	3.52448	100
EGP13-63	0	96.5003	3.49972	100
nearside FANs
15362	0	98	2	100
15415	0	99	1	100
60015	0	98.5	1.5	100
60135	0	95	5	100
62236	9.95025	86.5672	3.48259	100
62237	16	83	1	100
62275	6	93	1	100
65315	0.299401	98.3034	1.39721	100
65325	0	98.9796	1.02041	100
67075	0	99	1	100
67635	7.21443	87.5752	5.21042	100
67636	1.80542	96.6901	1.50451	100
67637	2.40481	95.3908	2.20441	100
60015,113	0.1	98.4	1.5	100
60015,122	0.150075	98.5493	1.30065	100
60015,123	0.1	98.8	1.1	100
60025,110	0.049975	98.9505	0.9995	100
60025,117	0	98.1491	1.85093	100
60025,120	0.1	99.4	0.5	100
60025,129	0.15	99.2	0.65	100
60035	0.5	99	0.5	100
60055&60056	0.1	98	1.9	100
60215,113	0.04995	99.5005	0.44955	100
60515&60516	0.5	98	1.5	100
60665	1	97	2	100
61015	1	96	3	100
64435,207	6	88	6	100
64435,210A	0	98	2	100
64435,239	15	81	4	100
64435,239NA	6.61323	88.7776	4.60922	100
64435,239PL	0.7	98	1.3	100
65315,89	0.299401	98.3034	1.39721	100
67746	10.0503	76.3819	13.5678	100
67749	0.3	88.5	11.2	100
68415	4.8583	80.2632	14.8785	100
references:
Dixon et al., 1975, LPSCP
James et al., 1989, LPSCP
Borg et al., 1999, GCA
Sio et al., 2020, EPSL
www-curator.jsc.nasa.gov/lunar/lsc/index.cfm

## Sheet: Extended Data Fig. 3a-f
Sample	Pl_An	Sample	Pl_An		Sample	Ol_Mg#	Sample	Ol_Mg#		Sample	Px_Mg#	Sample	Px_Mg#			references:
CE-6 FANs		nearside FANs			CE-6 FANs		nearside FANs			CE-6 FANs		nearside FANs				Albee et al., 1974, EPSL
007GP01-003-pl-01	97.5625	15362	96.7		410GP01-002-ol-1	54.8753	10056c52	67.7		007GP01-003-px-08	53.1879	10056c52	63			Bersch et al., 1991, GRL
007GP01-003-pl-02	97.4696	15363	96.3		410GP01-002-ol-2	52.8117	14306c71/72	70.5		007GP01-003-px-09	52.8158	14161;7033	54			Dixon et al., 1975, LPSCP
007GP01-003-pl-03	97.3021	15363	96.3		410GP01-002-ol-3	53.3981	14312c55	68.9		007GP01-003-px-011	52.9235	14161;7236	62			Dowty et al., 1972
007GP01-003-pl-04	97.6075	15415	96.6		410GP01-002-ol-3	54.4381	15223;50	64		007GP01-003-px-013	52.8652	14161;7237	68			Dowty et al., 1976, LPSCP
007GP01-003-pl-05	97.1146	15418	96.5		565GP01-001-ol-16-1	63.0956	15243;17	65		007GP01-003-px-016	53.0862	14306c71/72	67			Dymek et al., 1975, LPSCP
007GP01-003-pl-06	97.3827	15418	96.5		565GP01-001-ol-16-2	62.2185	15303;103	68		007GP01-003-px-017	53.3607	15007;296	71.3			Elardo et al., 2012, GCA
007GP01-003-pl-07	97.4478	15437	96.4		565GP01-001-ol-16-3	62.7299	15303;104	49		007GP01-003-px-018	53.351	15007;299	68.5			Fernandes et al., 2013, MPS
410GP01-002-pl trace-01	97.0981	15437	96.4		565GP01-001-ol-16-4	62.314	15303;53	57.5		007GP01-003-px-019	54.1498	15223;50	71.5			Hargraves & Hollister, 1972, Science
410GP01-002-pl trace-02	96.9894	60015	96.6		565GP01-001-ol-17-1	61.4224	15314;125	69		007GP01-003-px-020	54.6047	15223;51	60			Head & Wilson, 1992, GCA
410GP01-002-pl trace-03	97.6267	60025	96.2		565GP01-001-ol-17-2	61.6355	15363	50.2		007GP01-003-px-021	53.6018	15243;17	72			Hollister et al., 1972, EPSL
410GP01-002-pl trace-04	97.4529	60025	96.2		565GP01-001-ol-17-3	61.1419	15418	55		410GP01-002-px-01	73.5135	15295c41	43.8			Mao et al., 1974, LPSCP
410GP01-002-pl trace-05	97.9249	60055	96.8		565GP01-001-ol-18-1	66.3423	15437	66.7		410GP01-002-px-03	62.9956	15303;103	73			Mcintosh et al., 2020, GCA
410GP01-002-pl trace-06	96.4467	60056	96.8		565GP01-001-ol-18-2	66.2353	15459c238	60		410GP01-002-px-04	32.9252	15303;53	66.5			Nehru et al., 1978, LPSCP
410GP01-002-pl trace-07	96.4361	60056	96.8		565GP01-001-ol-18-3	66.239	60025	64.3		410GP01-002-px-05	36.138	15314;125	74			Papike et al., 1994, AM
410GP01-002-pl trace-08	96.6176	60135	96.8		565GP01-ol-1	56.8485	60056	63.6		410GP01-002-px-06	56.2662	15362	58.1			Papike et al., 1996, GCA
410GP01-002-pl trace-09	96.9281	60515	95.8		565GP01-ol-2	65.3498	61015c112	40		410GP01-002-px-07	73.9849	15363	62.3			Papike et al., 1997, GCA
410GP01-002-pl trace-10	96.5398	62236	96.9		565GP01-ol-3	59.9448	61015c129	40		410GP01-002-px-08	52.0849	15415	59			Papike et al., 1998, Planetary materials
410GP01-002-pl trace-11	95.7571	62236	96.9		565GP01-ol-4	63.0562	61016c156	63		410GP01-002-px-09	51.8432	15418	65			Pernet-Fisher et al., 2017, Scientific Reports
410GP01-002-pl trace-12	95.4585	62237	96.8		565GP01-ol-7	57.5174	62236	60.2		410GP01-002-px-10	60.7594	15437	72.6			Pernet-Fisher et al., 2019, GCA
410GP01-002-pl trace-13	96.1634	62237	96.8		565GP01-ol-10	55.7607	62237	60.5		410GP01-002-px-11	67.3542	15459c238	68			Prinz et al., 1973, Science
410GP01-002-pl trace-14	97.0615	62255	95.3		565GP01-ol-11	58.0925	62255	60		565GP01-px-1	52.7182	15459c274	67			Quick et al., 1982, LPSCP
410GP01-002-pl trace-15	96.7958	62255	95.3		565GP01-ol-13	60.2438	62275	60		565GP01-px-2	63.9164	60015	63			Ridley et al., 1973, JG
410GP01-002-pl trace-16	96.1664	62275	97.2		565GP01-ol-15	54.5321	64435c239	71.5		565GP01-px-3	52.8354	60025	69.6			Shervais & McGee., 1998, GCA
410GP01-002-pl trace-17	96.9747	62275	97.2		565GP01-ol-16	62.5134	65789	61.3		565GP01-px-4	60.5989	60055	62.4			Takeda et al., 2006, EPSL
410GP01-002-pl trace-18	95.8915	65315	97.4		565GP01-ol-17	60.9737	67015c275	64		565GP01-px-5	49.4242	60056	67.2			Torcivia et al., 2022, JGR
410GP01-002-pl-2	96.3556	65325	96.5		565GP01-ol-18	65.3631	67015c352	72		565GP01-px-6	60.6088	60135	65.9			Vanderliek et al., 2021, EPSL
410GP01-002-pl-3	96.4078	65326	96.7		565GP01-ol-19	64.2415	67215	55		565GP01-px-8	63.473	60215c30	64.5			Zeng et al., 2022, NA
410GP01-002-pl-4	96.5964	65327	96.9		565GP01-ol-21	64.1782	67455c30	49.9		565GP01-px-9	69.0114	60515	53
410GP01-002-pl-5	95.9297	65789	96.4		565GP01-ol-22	52.4755	67455c32	51.4		565GP01-px-10	49.5064	60639c19	65.7
410GP01-002-pl-6	96.6159	65789	96.4		565GP01-ol-23	60.4857	67636	60.8		565GP01-px-11	63.4351	61015c112	55
410GP01-002-pl-7	96.3137	67215	96.4				67637	59.2		565GP01-px-13	60.9223	61015c129	55
565GP01-pl trace-1-8	97.8915	67215	96.4				67915c12-1	55		565GP01-px-14	58.0645	61016c156	61
565GP01-pl trace-1-11	97.7378	67525	97.6				67915c26	55		565GP01-px-15	61.9106	62236	65.3
565GP01-pl trace-1-18	96.1984	67635	94.9				67975c23-3G	67		565GP01-px-16	53.2519	62237	68.5
565GP01-pl trace-1-23	97.308	67636	95				74114;5	47.6		565GP01-px-17	57.8417	62255	51
565GP01-pl trace-1-24	97.213	67636	95				76224;5	74		565GP01-px-18	69.0847	62275	62
565GP01-pl trace-2-1	96.2284	67637	94.3				77539c15	72		565GP01-px-19	61.8101	64435c210A	57.3
565GP01-pl trace-2-2	97.7706	67637	94.3				78424;8	63		565GP01-px-20	54.8251	64435c239	75.6
565GP01-pl trace-2-3	96.3417	10056c52	95.7				78504;21	67		565GP01-px-21	68.325	65315	65
565GP01-pl trace-2-4	96.2535	10056c52	95.7							565GP01-px-22	54.5158	65325	63.8
565GP01-pl trace-2-5	96.8113	14161;7033	97							565GP01-px-23	55.9076	65326	57.8
565GP01-pl trace-2-6	97.5112	14161;7236	97							565GP01-px-24	55.5108	65327	66.9
565GP01-pl trace-2-7	96.8001	14161;7237	97							565GP01-px-25	66.995	65757c3	62
565GP01-pl trace-2-8	96.6923	14306c71/72	97.3							565GP01-px-26	67.9069	65767c3	63.8
565GP01-pl trace-2-9	97.3551	14306c71/72	97.3							565GP01-px-27	65.58	65789	58.1
565GP01-pl trace-2-10	96.9947	14312c55	94.6							565GP01-px-29	58.7476	66035c18	57
565GP01-pl trace-2-11	96.7952	14312c55	94.6							565GP01-px-30	51.0617	67015c352	67
565GP01-pl trace-2-12	97.3959	15007;296	97							EGP11-30-px-01	49.9377	67035c26	64
565GP01-pl trace-2-13	96.8591	15007;299	96.6							EGP11-30-px-02	57.4254	67215	60
565GP01-pl trace-2-14	96.7689	15223;50	98							EGP11-30-px-03	57.2814	67455c32	52.2
565GP01-pl trace-2-15	96.5887	15223;50	98							EGP11-30-px-04	50.3233	67525	47.7
565GP01-pl trace-new-1	96.5263	15223;51	96.5							EGP11-30-px-05	47.0495	67539c7	52.8
565GP01-pl trace-new-2	95.7029	15243;17	96.5							EGP13-08-px-2	72.2857	67635	65.6
565GP01-pl trace-new-3	96.8277	15243;17	96.5							EGP13-08-px-3	72.9452	67636	68.7
565GP01-pl trace-new-4	96.6135	15295c41	95.8							EGP13-08-px-6	74.7165	67637	62.1
565GP01-pl trace-new-5	96.492	15303;103	97							EGP13-10-px-3	65.7635	67975c23-3G	70.4
565GP01-pl trace-new-7	96.2849	15303;103	97							EGP13-10-px-4	65.7833	72704;15	62
565GP01-pl trace-new-8	96.0493	15303;104	97							EGP13-63-px-1	56.238	74114;5	57
565GP01-pl trace-new-9	96.5055	15303;104	97							EGP13-63-px-2	55.9597	14312c55	62.8
565GP01-pl trace-new-10	96.1732	15303;53	94.6							EGP13-63-px-3	54.6428	15303;104	65
565GP01-pl trace-new-11	98.0869	15303;53	94.6							EGP13-63-px-4	44.4111	15303;53	68
565GP01-pl trace-new-12	97.0318	15303;53	94.6							EGP13-63-px-5	48.7929	67015c275	68.5
565GP01-pl trace-new-13	98.0113	15314;125	97							EGP13-63-px-6	56.1289	67455c31	47
565GP01-pl trace-new-15	97.002	15314;125	97							EGP13-63-px-7	68.3205	72275c350	43
565GP01-pl trace-new-17	97.1269	15459c238	96.5							EGP13-63-px-8	56.9173	77539c15	71
565GP01-pl trace-new-18	96.8632	15459c238	96.5									78504;21	70.5
565GP01-pl trace-new-19	96.9368	15459c274	97
565GP01-pl trace-new-20	96.6465	60215c30	96.3
565GP01-pl trace-new-21	97.6136	60639c19	96.4
565GP01-pl trace-new-22	97.4547	61015c112	96
565GP01-pl trace-new-23	97.2898	61015c112	96
565GP01-pl trace-new-24	96.3826	61015c129	96
565GP01-pl trace-new-26	96.0885	61015c129	96
565GP01-pl trace-new-27	97.9625	61016c156	96
565GP01-pl trace-new-28	96.3647	61016c156	96
565GP01-pl trace-new-29	96.9031	64435c210A	97.5
565GP01-pl trace-new-30	96.7981	64435c239	97
565GP01-pl trace-new-31	97.8393	64435c239	97
565GP01-pl trace-new-32	98.1028	65757c3	96.2
565GP01-pl trace-new-33	97.4355	65767c3	96.4
565GP01-pl trace-new-34	97.0932	66035c18	96.6
565GP01-pl trace-new-35	97.7062	67015c275	96
565GP01-pl trace-new-37	97.3519	67015c275	96
565GP01-pl trace-new-38	96.833	67015c352	95
565GP01-pl trace-new-40	96.0047	67015c352	95
565GP01-pl trace-new-43	96.5583	67035c26	97.3
565GP01-pl trace-new-44	98.2191	67455c30	96.8
565GP01-pl trace-new-45	98.7161	67455c31	96
565GP01-pl-1-1	96.587	67455c32	95.4
565GP01-pl-1-2	97.1419	67455c32	95.4
565GP01-pl-1-3	97.3893	67539c7	95.9
565GP01-pl-1-6	97.4351	67915c12-1	97
565GP01-pl-1-7	96.5457	67915c26	97
565GP01-pl-1-8	98.0377	67975c23-3G	96
565GP01-pl-1-9	97.6637	67975c23-3G	96
565GP01-pl-1-10	96.9965	72275c350	96.1
565GP01-pl-1-11	97.3161	72704;15	96.3
565GP01-pl-1-12	96.0915	74114;5	94.1
565GP01-pl-1-13	97.5767	74114;5	94.1
565GP01-pl-1-14	97.69	76224;5	96.5
565GP01-pl-1-15	97.8529	77539c15	95.8
565GP01-pl-1-16	96.8454	77539c15	95.8
565GP01-pl-1-17	96.6607	78424;8	94
565GP01-pl-1-18	97.5433	78504;21	95.8
565GP01-pl-1-19	96.9305	78504;21	95.8
565GP01-pl-1-20	96.0373
565GP01-pl-1-21	97.5256
565GP01-pl-1-22	97.3838
565GP01-pl-1-23	98.3575
565GP01-pl-1-24	97.7618
565GP01-pl-1-25	97.3648
565GP01-pl-1-26	96.686
565GP01-pl-1-28	96.9208
565GP01-pl-1-29	97.8454
565GP01-pl-1-30	97.4951
565GP01-pl-2-1	96.4775
565GP01-pl-2-2	98.0941
565GP01-pl-2-3	96.5895
565GP01-pl-2-4	97.1099
565GP01-pl-2-5	97.373
565GP01-pl-2-6	97.2269
565GP01-pl-2-7	97.1751
565GP01-pl-2-8	96.6675
565GP01-pl-2-9	97.1539
565GP01-pl-2-10	97.6256
565GP01-pl-2-11	96.5428
565GP01-pl-2-12	97.1053
565GP01-pl-2-13	96.8703
565GP01-pl-2-14	97.0713
565GP01-pl-2-15	96.6299
EGP11-30-pl trace-01	96.2663
EGP11-30-pl trace-02	96.4686
EGP11-30-pl trace-03	96.3694
EGP11-30-pl trace-04	96.3336
EGP11-30-pl trace-05	96.029
EGP13-08-pl trace-01	96.5118
EGP13-08-pl trace-02	97.6861
EGP13-08-pl trace-03	96.6378
EGP13-08-pl trace-04	97.6269
EGP13-08-pl trace-05	97.8376
EGP13-10-pl trace-01	96.5725
EGP13-10-pl trace-02	96.3241
EGP13-10-pl trace-03	96.6728
EGP13-10-pl trace-04	97.4827
EGP13-10-pl trace-05	97.2183
EGP13-63-pl trace-01	96.2965
EGP13-63-pl trace-02	96.4963
EGP13-63-pl trace-03	97.1192
EGP13-63-pl trace-04	97.8488
EGP13-63-pl trace-05	97.0559
EGP13-63-pl-2	96.293
EGP13-63-pl-3	96.7917

## Sheet: Extended Data Fig. 3g
Sample	Ol_Mg#	Ol_Cr (µg g-1)
CE-6 FANs
410GP01-002-ol-1	54.8753	160.794
410GP01-002-ol-2	52.8117	299.692
410GP01-002-ol-3	54.4381	39.001
565GP01-001-ol-16-1	63.0956	54
565GP01-001-ol-16-2	62.2185	53
565GP01-001-ol-16-3	62.7299	48
565GP01-001-ol-16-4	62.314	43
565GP01-001-ol-17-1	61.4224	44
565GP01-001-ol-17-2	61.6355	52
565GP01-001-ol-17-3	61.1419	46
565GP01-001-ol-18-1	66.3423	65
565GP01-001-ol-18-2	66.2353	70
565GP01-001-ol-18-3	66.239	78
565GP01-ol-1	56.8485	173.794
565GP01-ol-2	65.3498	229.217
565GP01-ol-3	59.9448	114.266
565GP01-ol-4	63.0562	383.852
565GP01-ol-7	57.5174	55.4225
565GP01-ol-10	55.7607	34.8957
565GP01-ol-15	54.5321	63.6333
565GP01-ol-16	62.5134	49.9487
565GP01-ol-17	60.9737	38.3168
565GP01-ol-18	65.3631	92.3709
565GP01-ol-21	64.1782	71.1598
565GP01-ol-23	60.4857	38.3168
nearside FANs	67.5605	253.165
	66.584	27.3691
	63.3952	20.5269
	58.2723	20.5269
	64.8915	27.3691
	65.2999	27.3691
	63.8102	13.6846
	60.4751	136.846
	62.9403	136.846
	62.7385	47.896
	64.0088	6.84229
	59.7809	13.6846
	59.1169	6.84229
	56.4204	13.6846
	64.5662	205.269
	51.1048	41.0537
nearside Mg-suite
ultramafic	95.0154	980.049
	90.0179	760.807
	85.0432	849.775
	85.0432	748.097
	87.0285	473.25
	87.0057	323.911
	87.0057	346.153
	87.0513	279.427
	89.0138	198.403
	88.991	236.532
	95.0154	295.314
norite	76.9195	1475.73
	73.9986	436.71
	73.9529	463.718
	76.9651	288.959
spinel troctolite	92.0032	455.774
	92.0032	490.726
	72.9945	417.645
	72.9945	478.016
gabbronorite	71.032	520.911
	71.0549	454.186
troctolite	90.0179	387.46
	88.101	335.032
	89.0823	276.25
	86.8688	338.21
	88.1695	136.443
	86.8916	136.443
	87.6903	217.467
	85.9788	234.943
	85.9788	222.234
	83.0807	231.766
	83.1036	188.871
references:
Bersch et al., 1991, GRL
Dowty et al., 1976, LPSCP
Fernandes et al., 2013, MPS
Head & Wilson, 1992, GCA
Pernet-Fisher et al., 2017, Scientific Reports
Shearer et al., 2015, AM
Torcivia et al., 2022, JGR

## Sheet: Extended Data Fig. 3h
Sample	Wo	En	Fs
CE-6 FANs
410GP01-002-px-01	10.3626	65.8794	23.7579
410GP01-002-px-03	9.40822	57.0494	33.5424
410GP01-002-px-04	15.2198	27.8968	56.8834
410GP01-002-px-05	15.5374	30.5051	53.9574
410GP01-002-px-06	10.3853	50.4025	39.2122
410GP01-002-px-07	41.7772	43.0658	15.1571
410GP01-002-px-08	11.5281	46.0601	42.4118
410GP01-002-px-09	13.6477	44.7479	41.6044
410GP01-002-px-10	10.0094	54.658	35.3326
410GP01-002-px-11	17.3144	55.6755	27.0101
007GP01-003-px-08	6.33635	49.7963	43.8674
007GP01-003-px-09	6.2113	49.5137	44.275
007GP01-003-px-011	7.20612	49.0885	43.7054
007GP01-003-px-013	6.29751	49.5145	44.188
007GP01-003-px-016	6.61196	49.5547	43.8334
007GP01-003-px-017	6.36506	49.9427	43.6922
007GP01-003-px-018	5.53611	50.3757	44.0882
007GP01-003-px-019	5.40204	51.2029	43.395
007GP01-003-px-020	5.73132	51.4535	42.8151
007GP01-003-px-021	7.71957	49.4428	42.8377
565GP01-px-1	1.96509	51.6597	46.3752
565GP01-px-2	2.63958	62.2086	35.1518
565GP01-px-3	2.95937	51.2495	45.7912
565GP01-px-4	3.01971	58.7476	38.2327
565GP01-px-5	5.70537	46.5826	47.712
565GP01-px-6	42.4884	34.8444	22.6672
565GP01-px-8	18.9668	51.4169	29.6163
565GP01-px-9	38.4432	42.4691	19.0877
565GP01-px-10	3.93664	47.5354	48.528
565GP01-px-11	2.2835	61.9656	35.7509
565GP01-px-13	3.56875	58.7269	37.7043
565GP01-px-14	3.40334	56.0667	40.53
565GP01-px-15	2.20713	60.5229	37.27
565GP01-px-16	2.78461	51.7467	45.4686
565GP01-px-17	3.6012	55.737	40.6618
565GP01-px-18	42.2552	39.8814	17.8634
565GP01-px-19	2.26144	60.3911	37.3475
565GP01-px-20	2.32149	53.53	44.1485
565GP01-px-21	1.962	66.9649	31.0731
565GP01-px-22	2.29451	53.2426	44.4629
565GP01-px-23	3.17559	54.1101	42.7143
565GP01-px-24	3.29674	53.6587	43.0445
565GP01-px-25	37.1392	42.1008	20.7601
565GP01-px-26	4.12701	65.0851	30.7879
565GP01-px-27	1.89922	64.3141	33.7867
565GP01-px-29	2.79893	57.0816	40.1195
565GP01-px-30	4.74146	48.6186	46.6399
EGP11-30-px-01	22.2764	38.7955	38.9281
EGP11-30-px-02	39.1396	34.9356	25.9248
EGP11-30-px-03	41.7292	33.3652	24.9056
EGP11-30-px-04	23.6603	38.399	37.9407
EGP11-30-px-05	12.9881	40.9187	46.0932
EGP13-08-px-2	37.8269	44.9308	17.2423
EGP13-08-px-3	30.2809	50.8441	18.8751
EGP13-08-px-6	36.6488	47.3227	16.0285
EGP13-10-px-3	3.14968	63.672	33.1783
EGP13-10-px-4	2.79236	63.9262	33.2814
EGP13-63-px-1	2.20936	54.9733	42.8174
EGP13-63-px-2	2.31131	54.6441	43.0446
EGP13-63-px-3	2.7642	53.1101	44.1257
EGP13-63-px-4	3.44446	42.8593	53.6962
EGP13-63-px-5	3.3582	47.132	49.5098
EGP13-63-px-6	5.25458	53.1581	41.5874
EGP13-63-px-7	43.0557	38.8933	18.051
EGP13-63-px-8	3.50809	54.8988	41.5932
nearside FANs
low-Ca pyroxene
60015	1.49761	60.7842	37.7182
15437,5	2.06999	71.1091	26.8209
60135,17	4.71246	65.8889	29.3986
60025,21	2.69697	67.4488	29.8542
60056,4	1.96944	67.1927	30.8378
60025,691SM/699SM/699LM	2.15331	66.7629	31.0837
67636,7	1.42657	67.4762	31.0973
60135,0	4.443	64.4395	31.1175
60025,21	2.8193	65.4759	31.7048
60629,0	3.12102	64.3757	32.5033
65325,5	1.9898	64.6503	33.3599
62236	2.41211	63.868	33.7199
60025,691LM	3.36912	62.1679	34.463
73217,41	6.87194	58.6346	34.4934
60055,5	2.12513	63.2671	34.6078
67637,7	1.77141	63.4236	34.805
60215,0	1.58356	63.5258	34.8906
65327,4	1.53237	63.4507	35.0169
61016	1.75794	62.9132	35.3289
60639,22	1.74414	62.8916	35.3643
67635,8	1.4863	62.8836	35.6301
60025,702PR	2.46713	61.5641	35.9688
62275,31	2.23371	61.7756	35.9907
60015,0	1.63142	62.0768	36.2918
60215,14	1.41411	62.1294	36.4565
60015,129	1.87707	61.6539	36.4691
62237,21	2.49665	60.1897	37.3137
15362,6	2.21134	58.4854	39.3033
60015,125	3.63207	55.9368	40.4311
15362,1	2.91037	56.3561	40.7335
15415,15	1.94244	56.8441	41.2134
60516,0	3.55371	54.5955	41.8508
62275,16	2.46397	55.5904	41.9456
66035,22	2.51838	55.09	42.3917
60515,9	4.77497	52.2673	42.9577
60025,278	1.93778	54.6027	43.4595
60025,276	3.84498	52.4379	43.7172
60025,0	2.99767	53.2099	43.7924
62255,37	4.47682	51.4681	44.055
60025,285	4.54994	50.8395	44.6106
60025,275	1.9836	53.0637	44.9527
60025,289	3.27945	51.7195	45.001
60025,280	5.02749	49.9575	45.015
60025,277	2.1621	52.693	45.1449
60025,134	2.78512	52.0494	45.1655
60025,274	2.80773	51.6858	45.5065
60025,269	3.00813	51.3742	45.6176
60025,291	4.75146	49.5715	45.677
60025,303	2.50409	51.7274	45.7685
60025,306	2.6954	51.4015	45.9031
60025,299	2.44021	51.6023	45.9574
60025,295	2.15824	51.7008	46.141
60025,294	2.14184	51.6745	46.1837
60025,301	3.97429	49.5284	46.4973
60025,298	4.02879	49.4438	46.5274
60025,292	2.75819	50.7019	46.5399
60025,273	2.46872	50.8856	46.6457
60025,293	2.16878	50.9169	46.9144
60025,284	2.05169	50.6088	47.3395
60025,302	1.87675	50.7349	47.3884
60025,281	3.33403	48.6536	48.0124
60025,296	2.31995	49.3116	48.3684
60025,288	1.84561	49.6494	48.505
high-Ca pyroxene
60025	33.6316	40.589	25.7794
15295,24	43.6185	40.477	15.9044
15362,1	42.6705	39.1624	18.167
15362,6	40.293	39.8486	19.8584
15415,15	42.7228	39.6699	17.6074
15437,5	45.0507	43.6449	11.3044
60015,0	44.423	41.4506	14.1265
60015,129	45.1545	39.9946	14.8509
60025,0	42.3439	37.6347	20.0214
60025,134	39.6577	38.8947	21.4477
60025,134	5.40795	50.5948	43.9973
60025,21	35.4545	49.0087	15.5368
60025,21	35.1214	44.0849	20.7937
60025,21	9.95622	60.9655	29.0783
60025,269	43.4711	37.044	19.485
60025,269	5.52881	49.6566	44.8146
60025,273	43.4734	36.7189	19.8077
60025,273	5.06987	49.9164	45.0138
60025,274	41.5104	37.8708	20.6188
60025,274	6.20528	48.5888	45.206
60025,279	44.634	36.0037	19.3623
60025,282	44.2461	35.1937	20.5602
60025,283	39.6291	36.9077	23.4632
60025,286	45.2978	35.0918	19.6104
60025,287	42.6687	35.3355	21.9958
60025,290	43.5087	37.4816	19.0097
60025,297	44.2467	37.3669	18.3864
60025,300	44.4091	36.7596	18.8313
60025,304	43.6765	37.1965	19.127
60025,305	42.668	38.8937	18.4383
60025,691LM	44.4834	40.2618	15.2548
60025,691SM/699SM/699LM	45.4712	42.999	11.5299
60025,702PR	43.5558	39.8947	16.5496
60055,5	41.2423	43.1871	15.5705
60135,17	9.92586	65.2788	24.7953
60215,0	43.4818	43.5149	13.0034
60515,9	42.0374	36.5894	21.3733
60516,0	45.3756	38.1988	16.4256
60629,0	44.8431	41.4118	13.7451
60639,22	44.1669	41.4714	14.3616
61016	43.0763	40.6595	16.2641
62236,5	43.1703	40.4652	16.3645
62237,7	40.8313	42.6069	16.5617
62255,37	32.3862	40.6356	26.9781
62275,16	43.2102	38.7062	18.0836
62275,31	45.1986	40.8903	13.911
65325,5	45.2372	40.7673	13.9956
65327,4	45.3118	41.0397	13.6485
66035,22	43.9501	38.0365	18.0134
67035	36.1774	38.7633	25.0593
67635,8	44.3109	42.4625	13.2266
67637,7	44.344	39.5678	16.0882
73217,41	33.8208	45.0503	21.1289
81005,32	30.351	43.4676	26.1814
nearside Mg-suite
low-Ca pyroxene
79215	3.29748	74.1437	22.5588
12013	6.99974	82.4448	10.5555
12013	3.55216	77.4691	18.9788
67955,22	5.20703	64.3302	30.4628
67955,48	15.5673	67.3331	17.0995
67955,52	3.40673	77.6641	18.9292
72415,11/12	9.44675	79.7785	10.7748
72415/72417	4.26346	85.4262	10.3103
76535	3.85539	77.2065	18.9381
79215,71	3.12907	74.9654	21.9055
high-Ca pyroxene
79215	41.7899	46.6975	11.5125
12013	43.9205	51.6083	4.47121
67955,22	42.7101	47.3209	9.96893
67955,48	40.5831	47.1649	12.2521
67955,52	42.1155	49.1494	8.73514
72415,11/12	42.9993	52.2691	4.7316
72415/72417	44.8288	50.9567	4.21446
76535	45.4188	46.3592	8.22202
79215,71	41.8018	47.5524	10.6459
references:
Albee et al., 1974, EPSL
Bersch et al., 1991, GRL
Dixon et al., 1975, LPSCP
Dowty et al., 1972
Dowty et al., 1976, LPSCP
Dymek et al., 1975, LPSCP
Elardo et al., 2012, GCA
Fernandes et al., 2013, MPS
Hargraves & Hollister, 1972, Science
Head & Wilson, 1992, GCA
Hollister et al., 1972, EPSL
Mao et al., 1974, LPSCP
Mcintosh et al., 2020, GCA
Nehru et al., 1978, LPSCP
Papike et al., 1994, AM
Papike et al., 1996, GCA
Papike et al., 1997, GCA
Papike et al., 1998, Planetary materials
Pernet-Fisher et al., 2017, Scientific Reports
Pernet-Fisher et al., 2019, GCA
Prinz et al., 1973, Science
Quick et al., 1982, LPSCP
Ridley et al., 1973, JG
Shervais & McGee., 1998, GCA
Takeda et al., 2006, EPSL
Torcivia et al., 2022, JGR
Vanderliek et al., 2021, EPSL
Zeng et al., 2022, NA

## Sheet: Extended Data Fig. 4
Sample	An	P (µg g-1)	Sample	An	Ce (µg g-1)	Eu (µg g-1)	Sm (µg g-1)	Th (µg g-1)		Sample	An	Ce (µg g-1)	Eu (µg g-1)	Sm (µg g-1)			references：
565GP01 Recrystallised domain			565GP01 Recrystallised domain							nearside FANs	96.3995	0.347	0.754	0.071			Floss et al., 1998, GCA
565GP01-pl trace-new-1	96.53	298.481	565GP01_4	96.5	9.1572	0.925669	0.895271	0.416913			96.4735	0.356	1.038	0.298			Papike et al., 1996, GCA
565GP01-pl trace-new-2	95.7	201.169	565GP01-PL-6	96.2	7.25	0.708	0.96	0.54			96.6048	0.498	1.02	0.065			Papike et al., 1997, GCA
565GP01-pl trace-new-3	96.83	138.768	CE-6 FANs								96.1376	0.461	1.07	0.064			Pernet-Fisher et al.,2019, GCA
565GP01-pl trace-new-4	96.61	132.222	007GP01_0	97.4	0.626915	0.765316	0.0600638	0.00306892			96.2283	0.717	0.788	0.057			Shervais & McGee, 1998, GCA
565GP01-pl trace-new-5	96.49	144.441	007GP01_1	97.3	0.700272	0.755127	0.0605047	0.00111138			95.8423	0.72	1.12	0.127
565GP01-pl trace-new-7	96.28	155.35	007GP01_2	97.3	0.644553	0.767343	0.0745373	0.0127096			95.736	0.624	1.411	0.363
565GP01-pl trace-new-8	96.05	123.058	007GP01-PL-2	97.1	0.475	0.62	0.03	0.0063				0.67	1.03	0.094
565GP01-pl trace-new-9	96.51	147.932	410GP01_1	97.9	1.17317	0.865344	0.130633	0.00173415				0.82	1.05	0.06
565GP01-pl trace-new-10	96.17	166.259	410GP01_3	96.9	0.567001	0.891277	0.0439278	0.00493866			96.0475	0.833	1.21	0.101
CE-6 FANs			410GP01-PL-2	97.1	2.14	0.9	0.28	0.0063				0.37	0.85	0.06
410GP01-002-pl trace-01	97.0981	68.5111	410GP01-PL-3	97.6	1.82	0.91	0.237	0.029			96.7815	0.402	1.01	0.059
410GP01-002-pl trace-02	96.9894	54.9834	565GP01_0	96.6	0.460377	0.781022	0.0485811				96.2707	0.483	1.18	0.086
410GP01-002-pl trace-03	97.6267	55.8562	565GP01_1	96.5	1.80182	0.838971	0.187423				96.832	0.645	0.981	0.094
410GP01-002-pl trace-04	97.4529	38.8375	565GP01_2	97.5	0.71868	0.783364	0.0879407	0.0022326			96.1679	0.454	1.01	0.053
410GP01-002-pl trace-05	97.9249	43.6376	565GP01_3	97.1	0.711146	0.787834	0.0914936				94.7722	0.464	0.899	0.093
410GP01-002-pl trace-06	96.4467	60.6563	565GP01-PL-5	96.7	0.97	0.74	0.148	0			95.7296	0.563	0.949	0.139
410GP01-002-pl trace-07	96.4361	102.985	EGP11_0	96.4	1.82604	0.822829	0.162979	0.000630335			96.0928	0.216	0.728	0.224
410GP01-002-pl trace-08	96.6176	51.4924	EGP11-30-PL-1	96.3	1.49	0.73	0.23	0.0112			97.3884	0.446	0.717	0.061
410GP01-002-pl trace-09	96.9281	101.239	EGP11-30-PL-2	96.5	1.59	0.74	0.155	0.021				0.76	0.99	0.069
410GP01-002-pl trace-10	96.5398	123.058	EGP13-08-2	97.6	2.27788	1.06399	0.207438	0.0114333			95.9946	0.827	1.22	0.117
410GP01-002-pl trace-11	95.7571	63.7109	EGP13-08-PL-1	97.6	3.23	1.06	0.3				96.8334	0.477	0.699	0.078
410GP01-002-pl trace-12	95.4585	109.53	EGP13-08-PL-2	97.7	0.255	0.72	0.045				96.1612	0.449	1.01	0.058
410GP01-002-pl trace-13	96.1634	59.3472	EGP13-08-PL-3	97.7	0.332	0.8	0.052					0.35	0.8	0.031
410GP01-002-pl trace-14	97.0615	76.3659	EGP13-08-PL-4	97.6	1.61	0.94	0.098					0.32	0.76	0.049
410GP01-002-pl trace-15	96.7958	41.8921	EGP13-10	97.5	0.536417	0.854159	0.0475586	1.85093e-18				1.37	0.95	0.14
410GP01-002-pl trace-16	96.1664	70.2566										1.65	1.01	0.13
410GP01-002-pl trace-17	96.9747	54.9834									96.6976	0.359	0.795	0.047
410GP01-002-pl trace-18	95.8915	106.912									96.4861	0.405	1.19	0.053
565GP01-pl trace-1-8	97.8915	80.2932										0.31	0.66	0.041
565GP01-pl trace-1-11	97.7378	69.3838									97.1385	0.342	0.935	0.036
565GP01-pl trace-1-18	96.1984	106.039									96.5028	0.301	0.767	0.038
565GP01-pl trace-1-23	97.308	99.4938									96.6171	0.269	0.767	0.07
565GP01-pl trace-1-24	97.213	53.6743									96.423	3.029	1.032	0.198
565GP01-pl trace-2-1	96.2284	44.9468									96.5989	2.239	1.078	0.401
565GP01-pl trace-2-2	97.7706	76.8022										3.53	1.12	0.2
565GP01-pl trace-2-3	96.3417	32.7282										3.83	1.01	0.35
565GP01-pl trace-2-4	96.2535	52.3652										5.28	1.2	0.35
565GP01-pl trace-2-5	96.8113	66.3292										4.14	1	0.31
565GP01-pl trace-2-6	97.5112	112.149										3.84	1	0.34
565GP01-pl trace-2-7	96.8001	54.547									97.2554	0.998	1	0.095
565GP01-pl trace-2-8	96.6923	49.3105									96.3915	0.508	0.988	0.091
565GP01-pl trace-2-9	97.3551	85.0934									96.6425	1.13	1.12	0.116
565GP01-pl trace-2-10	96.9947	60.6563									96.4382	0.845	1.212	0.098
565GP01-pl trace-2-11	96.7952	39.2739										1.05	1.33	0.1
565GP01-pl trace-2-12	97.3959	58.0381									96.527	0.772	1.239	0.094
565GP01-pl trace-2-13	96.8591	44.9468									96.4916	0.345	1	0.049
565GP01-pl trace-2-14	96.7689	52.3652									96.0234	0.431	1.12	0.049
565GP01-pl trace-2-15	96.5887	51.056								nearside Mg-suite	88.1	22.2	3.34	1.21
565GP01-pl trace-new-11	98.0869	96.4392									87.2	23.9	4.56	1.65
565GP01-pl trace-new-12	97.0318	72.0021									81.3	26.4	4.4	1.71
565GP01-pl trace-new-13	98.0113	95.13									87	11.6	3.62	1.12
565GP01-pl trace-new-15	97.002	96.4392									91.8	14.3	2.94	1.53
565GP01-pl trace-new-17	97.1269	78.5477									89.2	13.8	2.49	1.09
565GP01-pl trace-new-18	96.8632	94.2573									96.5	9.67	1.35	1.18
565GP01-pl trace-new-19	96.9368	60.2199									88	7.01	3.2	0.735
565GP01-pl trace-new-20	96.6465	84.2206									93.2	12.6	1.37	1.15
565GP01-pl trace-new-21	97.6136	55.8562									91.2	7.5	1.86	0.873
565GP01-pl trace-new-22	97.4547	69.3838									94	10.6	1.49	0.932
565GP01-pl trace-new-23	97.2898	73.7476									94	9.51	1.61	0.825
565GP01-pl trace-new-24	96.3826	68.5111									94.6	10.03	3.3	0.87
565GP01-pl trace-new-26	96.0885	88.148									97.1	12.46	1.26	1.82
565GP01-pl trace-new-27	97.9625	64.5837									97.3	10.24	1	1.2
565GP01-pl trace-new-28	96.3647	99.9302									94.8	18.72	3.25	2.19
565GP01-pl trace-new-29	96.9031	105.603									94.7	18.45	3.11	2.08
565GP01-pl trace-new-30	96.7981	54.1107									95	19.77	3.35	2.21
565GP01-pl trace-new-31	97.8393	116.512									94.6	16.54	4.4	1.73
565GP01-pl trace-new-32	98.1028	65.4564									90.4	16.34	5.91	1.57
565GP01-pl trace-new-33	97.4355	51.4924									88.6	15.1	7.13	2.19
565GP01-pl trace-new-34	97.0932	69.3838									87.2	14.75	6.512	1.956
565GP01-pl trace-new-35	97.7062	91.639									95.2	19.745	5.76	2.44
565GP01-pl trace-new-37	97.3519	44.074									94.5	13.42	2.71	1.32
565GP01-pl trace-new-38	96.833	92.5118									95	16.87	2.76	1.14
565GP01-pl trace-new-40	96.0047	37.5284									95.4	19.534	2.38	1.03
565GP01-pl trace-new-43	96.5583	88.5844									96.3	17.47	2.26	1.69
565GP01-pl trace-new-44	98.2191	87.2753									95.7	15.26		1.79
565GP01-pl trace-new-45	98.7161	43.6376									95.1	22.81	2.84	2.14
EGP11-30-pl trace-01	96.2663	62.8382									95.5	15.83	4.32	1.82
EGP11-30-pl trace-02	96.4686	32.2918									94.8	17.19	3.14	2.2
EGP11-30-pl trace-03	96.3694	51.056
EGP11-30-pl trace-04	96.3336	73.7476
EGP11-30-pl trace-05	96.029	55.8562
EGP13-08-pl trace-01	96.5118	45.8195
EGP13-08-pl trace-02	97.6861	61.9654
EGP13-08-pl trace-03	96.6378	49.7469
EGP13-08-pl trace-04	97.6269	55.8562
EGP13-08-pl trace-05	97.8376	43.2013
EGP13-10-pl trace-01	96.5725	52.8015
EGP13-10-pl trace-02	96.3241	54.1107
EGP13-10-pl trace-03	96.6728	63.7109
EGP13-10-pl trace-04	97.4827	58.9108
EGP13-10-pl trace-05	97.2183	51.9288
EGP13-63-pl trace-01	96.2965	60.2199
EGP13-63-pl trace-02	96.4963	93.8209
EGP13-63-pl trace-03	97.1192	49.7469
EGP13-63-pl trace-04	97.8488	65.8928
EGP13-63-pl trace-05	97.0559	69.8202

## Sheet: Extended Data Fig. 7b
Measured data		Initial conditions
distance (μm)	Mg#	distance (μm)	Mg#
0	60.769	0	59.5
0.5	59.5193	6	59.5
1	59.7228	6.1	75
1.5	59.7771	25.9	75
2	60.5111	26	59.5
2.5	58.7004	39.5	59.5
3	60.4835
3.5	60.0129
4	59.8472
4.5	59.5552
5	59.8075
5.5	62.3987
6	59.9687
6.5	63.7761
7	62.412
7.5	64.6122
8	67.1254
8.5	68.2339
9	71.8271
9.5	74.2188
10	73.1654
10.5	75.9471
11	70.3975
11.5	73.7413
12	72.6516
12.5	74.024
13	74.4842
13.5	72.2937
14	72.9066
14.5	74.6758
15	72.425
15.5	70.8323
16	73.7891
16.5	74.0919
17	71.7936
17.5	72.2633
18	72.4091
18.5	72.3033
19	69.9445
19.5	71.7385
20	71.3436
20.5	72.5876
21	71.7256
21.5	72.9801
22	68.9838
22.5	69.7923
23	69.9901
23.5	70.0483
24	66.6632
24.5	63.4061
25	62.752
25.5	62.1999
26	59.8826
26.5	59.4857
27	59.9176
27.5	59.8452
28	60.2189
28.5	60.6672
29	59.6091
29.5	59.3765
30	60.3847
30.5	60.1056
31	60.6476
31.5	59.1487
32	60.5001
32.5	59.0974
33	57.5512
33.5	59.4601
34	59.575
34.5	60.7479
35	59.4297
35.5	60.0629
36	59.2041
36.5	58.9957
37	58.2281
37.5	60.4458
38	60.2709
38.5	59.8853
39	59.062
39.5	59.223

## Sheet: Extended Data Table 1
Clast No.	Mineral	n	SiO2	TiO2	Al2O3	Cr2O3	FeO	MnO	MgO	CaO	Na2O	K2O	NiO	Total	Aver. An/Mg#	1SD	Compositional ranges
565GP01	Pl	42	43	0.01	36.5	0.01	0.19	-	0.08	19.5	0.31	0.01	-	99.6	97.2	0.5	An96.0–98.4
	LCP	23	51.3	0.3	0.58	0.18	25.1	0.44	19.8	1.82	0.01	0	0.01	99.5	58.4	5.7	En47.5–65.1Wo1.9–5.79Fs29.6–48.5
	HCP	4	50.5	0.94	1.65	0.48	12.3	0.26	13.8	19.2	0.05	0	0.01	99.2	66.5	4	En34.8–42.5Wo37.1–42.5Fs17.9–22.7
	Ol	18	36	0.02	0.07	0.01	33.8	0.37	29	0.32	0.01	0	0.01	99.6	60.4	3.9	Fo54.5–65.4
007GP01	Pl	7	43.1	0.01	35.9	0.01	0.14	0.01	0.04	19.6	0.28	0.01	0.01	99.1	97.4	0.2	An97.1–97.6
	LCP	10	51.1	0.31	0.52	0.16	26.7	0.47	17.2	3.03	0.01	bdl	0.01	99.4	53.4	0.6	En49.1–51.5Wo5.4–7.7Fs42.8–44.3
	HCP	1	51.2	0.66	0.97	0.38	13.6	0.28	13	19.1	0.01	0	0.01	99.2	63.1	0	En37.9Wo39.9Fs22.2
410GP01	Pl	2	43.2	0.02	35.1	0	0.27	-	0.09	19.6	0.4	0.03	-	98.7	96.3	0.5	An95.9–96.6
	LCP	9	50.9	0.56	0.92	0.32	23.6	0.41	16.4	5.93	0.03	bdl	0.01	99.1	55.4	13.5	En27.9–65.9Wo9.4–17.3Fs23.8–56.9
	HCP	1	51.6	1.01	1.56	0.45	9.35	0.22	14.9	20.1	0.01	bdl	0	99.2	74	0	En43.1Wo41.8Fs15.2
	Ol	4	34.9	0.06	0.01	0.02	38.1	0.39	25	0.23	0.03	-	0.01	98.7	53.9	0.9	Fo52.8–54.9
EGP11-30	LCP	1	50.8	0.17	0.28	0.11	28.2	0.52	14.1	6.21	0.02	0	bdl	100.4	47	0	En40.9Wo13.0Fs46.1
	HCP	4	51.7	0.34	0.55	0.17	19.6	0.39	12.6	15.3	0.01	0	0.01	100.6	53.3	4.2	En33.4–38.8Wo22.3–41.7Fs24.9–38.9
EGP13-08	HCP	3	52.6	1.3	1.5	0.42	10.8	0.22	16.7	17	0.06	0	0.01	100.5	73.3	1.3	En44.9–50.8Wo30.3–37.8Fs17.2–18.9
EGP13-10	LCP	2	53.7	0.27	0.45	0.17	20.8	0.39	22.4	1.45	bdl	0	0	99.7	65.8	0	En63.7–63.9Wo2.8–3.1Fs33.2–33.3
EGP13-63	Pl	2	44.4	0.02	35.9	-	0.33	-	0.08	19.4	0.38	0.01	-	100.5	96.5	0.4	An96.3–96.8
	LCP	7	52.6	0.19	0.53	0.06	27.7	0.47	17.8	1.56	0.03	bdl	0.01	100.9	53.4	4.8	En42.9–55Wo2.2–5.3Fs41.6–53.7
	HCP	1	52	0.66	1.27	0.32	11.2	0.21	13.5	20.8	0.06	0	0	100.1	68.3	0	En38.9Wo43.1Fs18.1

[truncated: 2 more sheets: Extended Data Table 2, Extended Data Table 3]
